# Supplementary material for: Lipidomics of the Edible Brown Alga Wakame (Undaria pinnatifida) by Liquid Chromatography Coupled to Electrospray Ionization and Tandem Mass Spectrometry
Source: Molecules. 2021 Jul 24;26(15):4480. doi: 10.3390/molecules26154480 (PMC8348742; doi:10.3390/molecules26154480)
Supplement: Supplementary file 1 [file molecules-26-04480-s001.zip]

Archive with 1 entries (1 files):
- molecules-1289213-supplementary.pdf
